# Supplementary material for: Carbon Nanotubes for Confinement-Induced Energetic Nanomaterials
Source: Nanomaterials (Basel). 2023 Jun 12;13(12):1845. doi: 10.3390/nano13121845 (PMC10304134; doi:10.3390/nano13121845)
Supplement: Supplementary file 1 [file nanomaterials-13-01845-s001.zip]

Archive with 1 entries (1 files):
- nanomaterials-2390775-supplementary.pdf
